# Supplementary material for: Does medication-related osteonecrosis of the jaw affect survival of patients with Multiple Myeloma?: Exploring a large single center database using artificial intelligence
Source: Clin Exp Med. 2023 Oct 7;23(8):5215–26. doi: 10.1007/s10238-023-01100-6 (PMC10725344; doi:10.1007/s10238-023-01100-6)
Supplement: Supplementary file 3 — Supplementary file3 (XLSX 9 kb) [file 10238_2023_1100_MOESM3_ESM.xlsx]

## Sheet: Tabelle1
		MRONJ	CTRL		Total	Unit
		n (Range)	n (Range)	p-value	n (Range)
Albumin		3.9 (2.8 - 4.5)	3.6 (2.2 - 4.8)	0.091	3.7 (2.2 - 4.8)	g/dl
β2-microglobulin		4.3 (1.4 - 17.6)	5.6 (1.2 - 35.9)	0.361	4.9 (1.2 - 35.9)	mg/l
Bone marrow infiltration		47 (10 - 90)	49 (10 - 90)	0.726	48 (10 - 90)	%
Extragradient		19 (0 - 61.2)	29.3 (0 - 85.9)	0.104	25 (0 - 85.9)	g/l
Heavy chain	IgA	3591 (269 - 6830)	2505 (299 - 6436)	0.2682	3125 (269 - 6830)	mg/dl
	IgG	4006 (1067 - 8320)	4709 (1432 - 10138)	0.2858	4428 (1067 - 10138)	mg/dl
Serum free light chains	kappa	1011 (5.4 - 10252)	1834 (1.9 - 29280)	0.5186	1527 (1.9 - 29280)	mg/l
	lambda	795.7 (0.71 - 13000)	387.8 (0.5 - 4718)	0.5327	541.9 (0.71 - 13000)	mg/l
	K/L ratio	262.7 (1.2 - 1239)	486.2 (3.72 - 5248)	0.4778	389.5 (1.2 - 5248)
Bence Jones proteinuria	kappa	543.2 (6.9 - 5150)	419.1 (6.9 - 1590)	0.7564	472 (6.9 - 5150)	mg/l
	lambda	8.95 (3.9 - 14)	920.4 (28 - 3930)	0.4167	717.9 (3.9 - 3930)	mg/l
	K/L ratio	139.3 (1.77 - 1321)	107.5 (1.25 - 407.7)	0.4778	121.1 (1.25 - 1321)
Blood calcium level		2.5 (1.9 - 4.34)	2.47 (1.4 - 4.9)	0.8021	2.49 (1.4 - 4.9)	mmol/l
Hemoglobin		11.1 (5.6 - 15.5)	11.4 (6.9 - 17.7)	0.6687	11.2 (5.6 - 17.7)	g/dl
LDH		203.1 (126 - 334)	188 (81 - 435)	0.4011	194.5 (81 - 435)	U/l
